# Supplementary material for: Pandoraea Infections in Humans—A Systematic Review
Source: J Clin Med. 2024 Nov 16;13(22):6905. doi: 10.3390/jcm13226905 (PMC11594697; doi:10.3390/jcm13226905)
Supplement: Supplementary file 1 [file jcm-13-06905-s001.zip]

Archive with 1 entries (1 files):
- jcm-3306680-SI.pdf
